# Supplementary material for: Anti-Anemic Effect of Antioxidant-Rich Apple Vinegar against Phenylhydrazine-Induced Hemolytic Anemia in Rats
Source: Life (Basel). 2022 Feb 4;12(2):239. doi: 10.3390/life12020239 (PMC8880287; doi:10.3390/life12020239)
Supplement: Supplementary file 1 [file life-12-00239-s001.zip]

Archive with 1 entries (1 files):
- life-1571084-supplementary.pdf
